# Supplementary material for: The Highly Regioselective Synthesis of Novel Imidazolidin-2-Ones via the Intramolecular Cyclization/Electrophilic Substitution of Urea Derivatives and the Evaluation of Their Anticancer Activity
Source: Molecules. 2021 Jul 22;26(15):4432. doi: 10.3390/molecules26154432 (PMC8347191; doi:10.3390/molecules26154432)
Supplement: Supplementary file 1 [file molecules-26-04432-s001.zip]

Archive with 1 entries (1 files):
- molecules-1297956-supplementary.pdf
